# Supplementary material for: Case report: Creutzfeldt-Jakob disease: a case that initiated with the onset of obsessive-compulsive state
Source: Front Neurol. 2023 Jul 18;14:1227566. doi: 10.3389/fneur.2023.1227566 (PMC10391538; doi:10.3389/fneur.2023.1227566)
Supplement: Supplementary file 1 [file Table_1.XLSX]

## Sheet: Sheet1
inspection item	Comparison in English	result	units	reference interval
Blood
Determination of plasma D-dimer	D-D	0.45	ug/mL（FEU）	0.00-0.50
Plasma prothrombin time	PT	12.8	s	11.0-14.3
Plasma prothrombin activity	PTA	111.0	%	80.0-120.0
PT international normalized ratio	INR	0.94		0.90-1.10
Activated partial thromboplastin time in plasma	APTT	35.6	s	32.0-43.0
Plasma fibrinogen	Fg	3.98	g/L	2.00-4.00
Thrombin time measurement	TT	17.10	s	14.00-21.00
White cell count		5.55	10^9/L	3.50-9.50
Granulocyte count		2.89	10^9/L	1.80-6.30
Lymphocyte count		2.16	10^9/L	1.10-3.20
Monocytes were counted		0.39	10^9/L	0.10-0.60
The eosinophil count		0.10	10^9/L	0.02-0.52
Basophil count		0.01	10^9/L	0.00-0.06
Granulocyte ratio		52.1	%	40.0-75.0
Ratio of lymphocytes		38.9	%	20.0-50.0
Percentage of monocytes		7.0	%	3.0-10.0
Eosinophil ratio		1.8	%	0.4-8.0
The ratio of basophils		0.2	%	0.0-1.0
Red cell count		4.32	10^12/L	3.80-5.10
Hemoglobin (Hb) concentration		134	g/L	115-150
Determination of hematocrit		0.389	L/L	0.350-0.450
Mean corpuscular volume		90.0	fL	82-100
Mean corpuscular hemoglobin content		31.0	pg	27.0-34.0
Mean corpuscular Hb concentration		344.0	g/L	316.0-354.0
Red cell distribution width CV		13.7	%	10.8-14.5
Red cell distribution width SD		46	fL	36-46
Platelet Count		330	10^9/L	125-350
Platelet distribution width		9.8	fL	9.4-16.0
Large PLATELET RATIO		21.6	%	16.1-44.4
Mean platelet hematocrit		0.32	L/L	0.14-0.32
Mean platelet volume		9.7	fL	9.0-12.4
Glucose Measurement (fasting)	GLU	5.00	mmol/L	3.90-6.10
Determination of potassium	K+	4.43	mmol/L	3.50-5.30
Determination of sodium	Na+	141.1	mmol/L	137.0-147.0
Determination of chloride	Cl-	102.7	mmol/L	99.0-110.0
Serum bicarbonate determination	HCO3-	26.5	mmol/L	22.0-29.0
The anion gap was determined	AG	15.81	mmol/L	8.00-16.00
Measurement of calcium	Ca	2.48	mmol/L	2.11-2.52
Determination of inorganic phosphorus	P	1.38	mmol/L	0.85-1.51
Determination of magnesium	Mg	0.96	mmol/L	0.75-1.02
Serum aspartate aminotransferase assay	AST	49 H	U/L	13-35
Serum alanine aminotransferase assay	ALT	24	U/L	7-40
Serum alkaline phosphatase was measured	ALP	91	U/L	50-135
Serum γ-glutamyltransferase assay	GGT	22	U/L	7-45
Determination of total serum protein	TP	76.4	g/L	65.0-85.0
Serum ALBUMIN measurement	ALB	41.2	g/L	40.0-55.0
Serum GLOBULIN MEASUREMENT	GLB	35.2	g/L	20.0-40.0
White ball ratio	A/G	1.2		1.2-2.4
Serum prealbumin was measured	PA	29.60	mg/dL	18.00-35.00
Serum cholinesterase was measured	CHE	9102	U/L	5320-12920
Serum total bile acids were measured	TBA	2	umol/L	0-10
Serum total bilirubin was measured	TBIL	15.1	umol/L	0.0-21.0
Serum triglycerides were measured	TG	1.05	umol/L	0.00-1.70
Serum total cholesterol was measured	TC	5.41	mmol/L	0.00-5.72
Serum high-density lipoprotein cholesterol was measured	HDL-C	1.74	mmol/L	0.91-1.92
Serum low-density lipoprotein cholesterol was measured	LDL-C	3.34	mmol/L	0.00-3.64
Determination of urea	Urea	5.56	mmol/L	3.10-8.80
Measurement of Creatinine	Cr	68	mmol/L	41-81
Serum cystatin C was measured	Cys-C	1.00 H	mg/L	0.53-0.95
Estimated glomerular filtration Rate (CKD-EPI)	eGFR	82.7
Measurement of plasma ammonia	NH3	30	umol/L	9-30
Carcinoembryonic antigen measurement	CEA	1.25	ng/mL	0.00-4.30
Alpha-fetoprotein measurement	AFP	2.60	ng/mL	0.00-7.00
Carbohydrate Antigen Assay (CA125)	CA12-5	11.00	U/mL	0.00-35.00
Carbohydrate Antigen Assay (CA153)	CA15-5	16.10	U/mL	0.00-25.00
Carbohydrate Antigen test (CA199)	CA19-5	＜2.00	U/mL	0.00-27.00
Procalcitonin	PCT	0.042	ng/mL	0.000-0.046
Neuron-specific enolase assay	NSE	15.20	ng/mL	0.00-16.30
Serum vitamin B12 determination	VB12	249.00	pmol/L	145.00-637.00
25-hydroxyvitamin D3	VitD3	12.25	ng/mL	11.10-42.90
Serum free thyroxine was measured	FT4	15.2000	pmol/L	9.01-19.05
Serum free triiodothyronine was measured	FT3	4.3900	pmol/L	2.43-6.01
Serum thyroid stimulating hormone was measured	TSH	2.8329	mIU/mL	0.35-4.94
Determination of serum anti-thyroid microsomal antibodies	TPOAb	2.6200	IU/mL	0.00-5.61
Serum anti-thyroglobulin antibody was measured	TGAb	1.3800	IU/mL	0.00-4.11
Serum follicle stimulating hormone was measured	FSH	73.40	mIU/mL	post-menopause（21.7-153）
Determination of serum estradiol	E2	＜73.40	pmol/L	post-menopause（73.4-110）
Serum testosterone was measured	TES	1.13	nmol/L	post-menopause（0.69-1.49）
Serum prolactin was measured	PRL	282.00	mIU/mL	40-530
Serum progesterone was measured	PRG	0.72	nmol/L	post-menopause（0.64-3.2）
Anti-amphiphysin antibody (blotting)	Amphiphysin（WB）	negative		negative
Anti-pnma2 (Ma2/Ta) Antibody (blotting)	PNMA2(Ma2/Ta)（WB）	negative		negative
Anti-cv2 Antibody (Blotting)	CV2（WB）	negative		negative
Anti-yo Antibody (blotting)	Yo（WB）	negative		negative
Anti-ri Antibody (Blotting)	Ri（WB）	negative		negative
Anti-hu antibody (blotting)	Hu（WB）	negative		negative
Human leukocyte antigen B27 assay	HLA-B27	negative
Antineutrophil cytoplasmic antibody (1) pANCA		negative
Antineutrophil cytoplasmic antibody (1) cANCA		negative
Anti-neutrophil cytoplasmic antibody (2) MPO-ANCA		negative
Antineutrophil cytoplasmic antibody (2) PR3-ANCA		negative
Determination of antinuclear antibodies	ANA	+1:100 nuclear particle type
Antinuclear Antibody Assay (Titer 1:1000)	ANA	negative
Anti-double-stranded DNA assay	DsDNA	negative
Anti-u1rnp antibody	U1RNP	negative
Anti-sm antibody	SM	negative
Anti-ssa Antibodies	SSA	negative
Anti-ro-52 antibody	Ro-52	negative
Anti-ssb Antibodies	SSB	negative
Anti-SCL-70	SCL-70	negative
Anti-pm-sc1 antibody	PM-Sc1	negative
Anti-j0-1 antibody	J0-1	negative
Determination of antinuclear body antibodies	ANUA	negative
Anti-histone assay	AHA	negative
Anti-ribosomal P protein	P	negative
Anti-mitochondrial antibodies were measured for M2	AMA-M2	negative
Determination of antibodies against proliferating cell nuclear antigen	PCNA	negative
Determination of anti-centromere protein B antibodies	CENP	negative
Anticardiolipin antibody IgA	ACA-IgA	negative
Anticardiolipin antibody IgG	ACA-IgG	negative
Anticardiolipin antibody IgM	ACA-IgM	negative
Hepatitis B surface antigen assay	HBsAg	negative0.00	IU/mL	＜0.05
Hepatitis B surface antibody assay	HBsAb	positive142.34	mIU/mL	＜10.00
Hepatitis B e antigen determination	HBeAg	negative0.404	S/CO	＜1.000
Hepatitis B e antibody measurement	HBeAb	negative1.02	S/CO	＞1.00
Determination of hepatitis B core antibodies	HBcAb	positive5.88	S/CO	＜1.00
Hepatitis C antibody measurement	HCVAb	negative0.04	S/CO	＜1.00
Determination OF Treponema pallidum SPECIFIC Antibody (Luminescent Method)	TP	negative0.07	S/CO	＜1.00
Combined AIDS trials	HIV（P24+Ab）	negative0.24	S/CO	＜1.00
Cerebrospinal fluid
Determination of total protein in cerebrospinal fluid	PROT	438	mg/L	120-600
Cerebrospinal fluid glucose measurement	GLU	3.9	mmol/L	2.2-3.9
Cerebrospinal fluid chloride measurement	CL-	124	mmol/L	120-132
Number of cells		3	10^6/L	0-8
Multinucleated cell	NEU	66.7	%
Mononuclear cells	LYM	33.3	%
Brucella SPP.		negative
Urine
Protein		negative		negative
Occult blood		negative		negative
nitrite		negative		negative
glucose		negative		negative
Ketone body		negative		negative
Urobilinogen		negative		negative
Bilirubin		negative		negative
Determination of pH		7.0		5.0-7.6
Leukocyte esterase		negative		negative
Specific gravity		1.016		1.015-1.025
Red blood cells		5.60	/uL	0.50-13.90
White cells		8.00	/uL	0.60-15.70
Epithelial cells		1.90	/uL	0.10-8.90
Physiological cast		0.00	/uL	0.00-1.86
Bacteria		47	/uL	6.3-173.4
Red blood cells per high-power field		1.02	/HPF	0.09-2.50
White blood cells per high-power field		1.45	/HPF	0.11-2.83
Epithelial cells per high-power field		0.35	/HPF	0.02-1.60
Physiological casts per lower power field		0.00	/LPF	0.00-5.39
Bacteria per high-power field		8.55	/HPF	1.13-31.21
